# Supplementary material for: Evolutionary Dynamics of the Lineage 2 West Nile Virus That Caused the Largest European Epidemic: Italy 2011–2018
Source: Viruses. 2019 Sep 3;11(9):814. doi: 10.3390/v11090814 (PMC6784286; doi:10.3390/v11090814)
Supplement: Supplementary file 1 [file viruses-11-00814-s001.zip]

Archive with 4 entries (3 files):
- Supplementary revised/
- Supplementary revised/Table S1.xlsx
- Supplementary revised/Table S2.xlsx
- Supplementary revised/viruses-573353-supplementary-legend.docx
