# Supplementary material for: Evolutionary Dynamics of the Lineage 2 West Nile Virus That Caused the Largest European Epidemic: Italy 2011–2018
Source: Viruses. 2019 Sep 3;11(9):814. doi: 10.3390/v11090814 (PMC6784286; doi:10.3390/v11090814)
Supplement: Supplementary file 1 [file viruses-11-00814-s001.zip › Supplementary revised/Table S1.xlsx]

## Sheet: Foglio1
	Years	Codes	Host	Province	Region	envelope gene/ complete genome
	2016	206iPC@16	Buzzard	Piacenza	Emilia-Romagna	complete genome
	2016	207iBO@16	Crow	Bologna	Emilia-Romagna	complete genome
	2016	208iBO@16	Cx. Pipiens	Bologna	Emilia-Romagna	complete genome
	2017	209iRE@17	Magpie	Reggio Emilia	Emilia-Romagna	complete genome
	2016	210iRE@16	Magpie	Reggio Emilia	Emilia-Romagna	complete genome
	2016	211iRE@16	Crow	Reggio Emilia	Emilia-Romagna	complete genome
	2017	212iRE@17	Crow	Reggio Emilia	Emilia-Romagna	complete genome
	2017	213iBO@17	Magpie	Bologna	Emilia-Romagna	complete genome
	2016	214iBO@16	Crow	Bologna	Emilia-Romagna	complete genome
	2016	215iRE@16	Crow	Reggio Emilia	Emilia-Romagna	complete genome
	2017	216iLO@17	Crow	Lodi	Lombardy	complete genome
	2016	217iRA@16	Magpie	Ravenna	Emilia-Romagna	complete genome
	2016	218iPC@16	Cx. Pipiens	Piacenza	Emilia-Romagna	complete genome
	2016	219iBO@16	Horse	Bologna	Emilia-Romagna	complete genome
	2016	220iLO@16	Homo Sapiens	Lodi	Lombardy	complete genome
	2015	221iMN@15	Magpie	Mantua	Lombardy	envelope gene
	2015	222iMN@15	Magpie	Mantua	Lombardy	envelope gene
	2016	223iMN@16	Magpie	Mantua	Lombardy	envelope gene
	2017	224iMI@17	Crow	Milan	Lombardy	envelope gene
	2016	225iMN@16	Homo Sapiens	Mantua	Lombardy	complete genome
	2016	226iMN@16	Homo Sapiens	Mantua	Lombardy	envelope gene
	2015	227iMN@15	Magpie	Mantua	Lombardy	envelope gene
	2017	228iPV@17	Crow	Pavia	Lombardy	envelope gene
	2015	229iBS@15	Goshawk	Brescia	Lombardy	envelope gene
	2015	230iMI@15	Crow	Milan	Lombardy	envelope gene
	2016	231iMN@16	Jay	Mantua	Lombardy	envelope gene
	2015	232iMB@15	Magpie	Monza Brianza	Lombardy	envelope gene
	2016	233iRE@16	Magpie	Reggio Emilia	Emilia-Romagna	complete genome
	2017	234iRA@17	Magpie	Ravenna	Emilia-Romagna	envelope gene
	2017	235iFE@17	Greenfinch	Ferrara	Emilia-Romagna	envelope gene
	2017	236iFE@17	Green woodpecker	Ferrara	Emilia-Romagna	envelope gene
	2017	237iFE@17	Scops owl	Ferrara	Emilia-Romagna	envelope gene
	2017	238iFE@17	Sparrow	Ferrara	Emilia-Romagna	envelope gene
	2017	239iRE@17	Magpie	Reggio Emilia	Emilia-Romagna	envelope gene
	2017	240iFE@17	Dove with oriental collar	Ferrara	Emilia-Romagna	envelope gene
	2017	241iPC@17	Crow	Piacenza	Emilia-Romagna	envelope gene
	2016	242iBO@16	Magpie	Bologna	Emilia-Romagna	envelope gene
	2017	243iBO@17	Magpie	Bologna	Emilia-Romagna	envelope gene
	2017	244iRA@17	Magpie	Ravenna	Emilia-Romagna	envelope gene
	2018	248iMN@18	Cx. Pipiens	Mantua	Lombardy	envelope gene
	2018	249iMN@18	Cx. Pipiens	Mantua	Lombardy	envelope gene
	2018	250iMN@18	Cx. Pipiens	Mantua	Lombardy	envelope gene
	2018	251iMN@18	Cx. Pipiens	Mantua	Lombardy	envelope gene
	2018	252iMN@18	Cx. Pipiens	Mantua	Lombardy	envelope gene
	2018	253iMN@18	Cx. Pipiens	Mantua	Lombardy	envelope gene
	2018	254iMN@18	Cx. Pipiens	Mantua	Lombardy	envelope gene
	2018	255iMN@18	Crow	Mantua	Lombardy	envelope gene
	2018	256iBS@18	Cx. Pipiens	Brescia	Lombardy	envelope gene
	2018	257iPV@18	Cx. Pipiens	Pavia	Lombardy	envelope gene
	2018	258iMN@18	Cx. Pipiens	Mantua	Lombardy	envelope gene
	2018	259iMN@18	Cx. Pipiens	Mantua	Lombardy	envelope gene
	2018	260iPV@18	Cx. Pipiens	Pavia	Lombardy	envelope gene
	2018	261iPV@18	Cx. Pipiens	Pavia	Lombardy	envelope gene
	2018	264iPV@18	Cx. Pipiens	Pavia	Lombardy	envelope gene
	2018	265iPV@18	Cx. Pipiens	Pavia	Lombardy	envelope gene
	2018	266iPV@18	Cx. Pipiens	Pavia	Lombardy	envelope gene
	2018	267iPV@18	Cx. Pipiens	Pavia	Lombardy	envelope gene
	2018	268iMI@18	Crow	Milan	Lombardy	envelope gene
	2018	269iMI@18	Cx. Pipiens	Milan	Lombardy	envelope gene
	2018	271iPV@18	Cx. Pipiens	Pavia	Lombardy	envelope gene
	2018	272iPV@18	Cx. Pipiens	Pavia	Lombardy	envelope gene
	2018	273iBS@18	Cx. Pipiens	Brescia	Lombardy	envelope gene
	2018	276iMI@18	Crow	Milan	Lombardy	envelope gene
	2018	277iBG@18	Horse	Bergamo	Lombardy	envelope gene
	2018	278iBG@18	Horse	Bergamo	Lombardy	envelope gene
	2018	279iMI@18	Crow	Milan	Lombardy	envelope gene
	2018	280iMI@18	Goshawk	Milan	Lombardy	envelope gene
	2018	281iLO@18	Homo Sapiens	Lodi	Lombardy	complete genome
	2018	282iPV@18	Homo Sapiens	Pavia	Lombardy	complete genome
	2018	283iBS@18	Homo Sapiens	Brescia	Lombardy	complete genome
	2018	284iMN@18	Homo Sapiens	Mantua	Lombardy	complete genome
	2018	285iBS@18	Homo Sapiens	Brescia	Lombardy	complete genome
	2018	286iMN@18	Homo Sapiens	Mantua	Lombardy	complete genome
	2018	287iMN@18	Homo Sapiens	Mantua	Lombardy	complete genome
	2018	288iPV@18	Homo Sapiens	Pavia	Lombardy	complete genome
	2018	289iMI@18	Homo Sapiens	Milan	Lombardy	complete genome
	2017	290iMI@17	Crow	Milan	Lombardy	envelope gene
	2017	292iRE@17	Magpie	Reggio Emilia	Emilia Romagna	envelope gene
	2017	293iRA@17	Magpie	Ravenna	Emilia Romagna	envelope gene
