# Supplementary material for: Evolutionary Dynamics of the Lineage 2 West Nile Virus That Caused the Largest European Epidemic: Italy 2011–2018
Source: Viruses. 2019 Sep 3;11(9):814. doi: 10.3390/v11090814 (PMC6784286; doi:10.3390/v11090814)
Supplement: Supplementary file 1 [file viruses-11-00814-s001.zip › Supplementary revised/Table S2.xlsx]

## Sheet: Foglio1
	Host (n*)	Within p-distance		Host	Between p-distance
		d	SE		d
	Human (33)	1.9	0.2	Human-Bird	1.8
	Bird (33)	1.5	0.2	Human-Mosquito	1.6
	Mosquito (9)	1.2	0.2	Bird-Mosquito	1.4
	* number of isolates
